# Supplementary material for: Bioanalytical Method Validations of Three Alpha1-Antitrypsin Measurement Methods Required for Clinical Sample Analysis
Source: Pharmaceuticals (Basel). 2025 Aug 6;18(8):1165. doi: 10.3390/ph18081165 (PMC12388989; doi:10.3390/ph18081165)
Supplement: Supplementary file 1 [file pharmaceuticals-18-01165-s001.zip]

Archive with 1 entries (1 files):
- pharmaceuticals-3754224-supplementary.pdf
